# Supplementary material for: Undescended Testes Growth Potential in Relation to Testis Position from Diagnosis until Puberty
Source: J Clin Med. 2024 Apr 29;13(9):2620. doi: 10.3390/jcm13092620 (PMC11084872; doi:10.3390/jcm13092620)
Supplement: Supplementary file 1 [file jcm-13-02620-s001.zip]

Archive with 1 entries (1 files):
- jcm-2962864-supplementary.pdf
